# Supplementary material for: In silico characterization of putative gene homologues involved in somatic embryogenesis suggests that some conifer species may lack LEC2, one of the key regulators of initiation of the process
Source: BMC Genomics. 2021 May 26;22:392. doi: 10.1186/s12864-021-07718-8 (PMC8157724; doi:10.1186/s12864-021-07718-8)
Supplement: Supplementary file 1 — Additional file 1. Details of conifer homologues involved in somatic embryogenesis – Table S1-Table S10. [file 12864_2021_7718_MOESM1_ESM.xlsx]

## Sheet: Table S1_BBM
In silico characterization of putative gene homologues involved in somatic embryogenesis suggests that some conifer species may lack LEC2, one of the key regulators of initiation of the process Sonali Sachin Ranade, Ulrika Egertsdotter Department of Forest Genetics and Plant Physiology, Umeå Plant Science Center (UPSC), Swedish University of Agricultural Science (SLU), 901 83 Umeå, Sweden
Table S1_BBM BABYBOOM (BBM)
Arabidopsis
Tair ID	Number of amino acids	Tair Description
AT5G17430 PLETHORA 4 (PLT4), BABY BOOM (BBM)	584	Encodes an AP2-domain containing protein similar to ANT.
Conifers
Species	Number of amino acids	GymnoPlaza ID	GymnoPlaza details	Alignment details - GymnoPlaza	Congenie ID	Congenie details	Alignment details - Congenie	GenBank ID	GenBank details	Alignment details - GenBank	Comment
Picea abies	859	PAB00058541	Description: No default description found Best orthologue: PTA00060261 - PREDICTED: AP2-like ethylene-responsive transcription factor BBM-like	Score = 392 bits (1007), Expect = 2e-125, Method: Compositional matrix adjust. Identities = 186/251 (74%), Positives = 210/251 (84%), Gaps = 16/251 (6%)	MA_86195g0010	Confidence: High Blast2GO: AP2-like ethylene-responsive transcription factor BBM Arabidopsis match: AT1G51190, PLETHORA 2 (PLT2)	Score = 375.17 bits (962), Expect = 2.29437e-118 Identities = 171/211 (81%), Positives = 189/211 (89%)				Contains GLSMIKTW bbm-1 motif.
	818	PAB00065438	Description: No default description found Best orthologue: No best ortholog(s) found	Score = 384 bits (985), Expect = 1e-122, Method: Compositional matrix adjust. Identities = 194/318 (61%), Positives = 233/318 (73%), Gaps = 41/318 (13%)	MA_98095g0010	Confidence: High Blast2GO: AP2-like ethylene-responsive transcription factor ANT Arabidopsis match: AT1G72570, AIL1 (AINTEGUMENTA-like) AP2-LIKE ETHYLENE-RESPONSIVE TRANSCRIPTION FACTOR	Score = 358.607 bits (919), Expect = 1.50339e-112 Identities = 176/289 (60%), Positives = 206/289 (71%), Gaps = 26/289 (8%)				No GLSMIKTW bbm-1 motif but GLSALKTW, bbm-1 like motif present
Pinus taeda	788	PTA00004564	Description: PREDICTED: AP2-like ethylene-responsive transcription factor BBM-like	Score = 344 bits (882), Expect = 8e-108, Method: Compositional matrix adjust. Identities = 201/430 (47%), Positives = 251/430 (58%), Gaps = 97/430 (23%)		No data available					Contains GLSMIKTW bbm-1 motif.
	466	PTA00060261	Description: PREDICTED: AP2-like ethylene-responsive transcription factor BBM-like	Score = 105 bits (261), Expect = 9e-23, Method: Compositional matrix adjust. Identities = 59/111 (53%), Positives = 70/111 (63%), Gaps = 13/111 (12%)	PITA_000072092	Confidence: Low quality					Contains GLSMIKTW bbm-1 motif.
Pinus sylvestris	795	PSY00009024	Description: No description available Best orthologue: PTA00004564, PREDICTED: AP2-like ethylene-responsive transcription factor BBM-like	Score = 411 bits (1056), Expect = 2e-133, Method: Compositional matrix adjust. Identities = 262/558 (47%), Positives = 315/558 (56%), Gaps = 110/558 (20%)							Contains GLSMIKTW bbm-1 motif.
	861	PSY00009818	Description: No default description found Best orthologue: PTA00060261, PREDICTED: AP2-like ethylene-responsive transcription factor BBM-like	Score = 394 bits (1012), Expect = 4e-126, Method: Compositional matrix adjust. Identities = 202/312 (65%), Positives = 232/312 (74%), Gaps = 29/312 (9%)							Contains GLSMIKTW bbm-1 motif.
Pinus pinaster	671	PPI00011905	Description: No default description found Best orthologue: PTA00004564 which is PREDICTED: AP2-like ethylene-responsive transcription factor BBM-like	Score = 406 bits (1043), Expect = 5e-133, Method: Compositional matrix adjust. Identities = 255/559 (46%), Positives = 313/559 (56%), Gaps = 112/559 (20%)							Contains GLSMIKTW bbm-1 motif.
	861	PPI00051957	Description: No default description found Best orthologue: PTA00060261 which is PREDICTED: AP2-like ethylene-responsive transcription factor BBM-like	Score = 394 bits (1012), Expect = 3e-126, Method: Compositional matrix adjust. Identities = 202/312 (65%), Positives = 232/312 (74%), Gaps = 29/312 (9%)							Contains GLSMIKTW bbm-1 motif.
	539	PPI00013750	Description: No default description found Best orthologue: PTA00026236 which is PREDICTED: AP2-like ethylene-responsive transcription factor ANT	Score = 377 bits (967), Expect = 3e-123, Method: Compositional matrix adjust. Identities = 187/292 (64%), Positives = 225/292 (77%), Gaps = 27/292 (9%)							No GLSMIKTW bbm-1 motif but GLSALKTW motif present
Pinus thunbergii	606							BAD16602	Description: AINTEGUMENTA-like protein	Score 384 bits(987); Expect 2e-126; Method Compositional matrix adjust.; Identities 93/313(62%); Positives 234/313(74%); Gaps 30/313(9%)	No GLSMIKTW bbm-1 motif but GLSALKTW present
Pseudotsuga menziesii	824	PME00019482	Description: No default description found Best orthologue: No best ortholog(s) found	Score = 381 bits (979), Expect = 1e-121, Method: Compositional matrix adjust. Identities = 193/312 (62%), Positives = 233/312 (75%), Gaps = 29/312 (9%)							No GLSMIKTW bbm-1 motif but GLSALKTW, bbm-1 like motif present
Larix decidua	789							AEF56566	Description: Babyboom	Score 407 bits(1045); Expect 5e-133; Method Compositional matrix adjust.; Identities 213/363(59%); Positives 257/363(70%); Gaps 43/363	Contains GLSMIKTW bbm-1 motif.
Larix gmelinii var. olgensis x Larix kaempferi	857							QEL52760	Description: Aintegumenta-like transcription factor baby boom 2	Score 390 bits(1001); Expect 9e-126; Method Compositional matrix adjust.; Identities 182/234(78%); Positives 205/234(87%); Gaps 2/234(0%)	Contains GLSMIKTW bbm-1 motif.
Larix gmelinii var. olgensis x Larix kaempferi	789							AHH34920	Description: Aintegumenta-like transcription factor baby boom	Score 407 bits(1047); Expect 3e-133; Method Compositional matrix adjust.; Identities 233/462(50%); Positives 290/462(62%); Gaps 68/462(14%)	Contains GLSMIKTW bbm-1 motif.
Thuja koraiensis	774							QCX35972.1	Description: Babyboom1	Score 386 bits(991); Expect 4e-125; Method Compositional matrix adjust.; Identities 177/212(83%); Positives 200/212(94%); Gaps 1/212(0%)	No GLSMIKTW bbm-1 motif but contains ELSDFKTW

## Sheet: Table S2_LEC
In silico characterization of putative gene homologues involved in somatic embryogenesis suggests that some conifer species may lack LEC2, one of the key regulators of initiation of the process Sonali Sachin Ranade, Ulrika Egertsdotter Department of Forest Genetics and Plant Physiology, Umeå Plant Science Center (UPSC), Swedish University of Agricultural Science (SLU), 901 83 Umeå, Sweden
Table S2_LEC Leafy cotyledon (LEC)
Arabidopsis
Tair ID	Number of amino acids	Tair Description
AT1G21970 LEAFY COTYLEDON 1, (LEC1)	238	Transcriptional activator of genes. Sequence is similar to HAP3 subunit of the CCAAT-box binding factor, contains a B3 domain.
AT5G47670 L1L, LEC1-LIKE	234	Encodes LEC1-Like (L1L), closely related to LEC1 (Leafy Cotyledon1).
AT1G28300 LEAFY COTYLEDON 2 (LEC2)	363	Transcription factor that contains a B3 domain.
Conifers						Alignment details for LEC2 - No significant hit for LEC2 in GymnoPlaza	Congenie ID	Congenie details	Alignment details for LEC1 - Congenie	Alignment details for LEC1-Like - Congenie	Alignment details for LEC2 - No significant hit for LEC2 in Congenie	GenBank ID	GenBank details	Alignment details for LEC1 - GenBank	Alignment details for LEC1-Like - GenBank	Alignment details for LEC2 - No significant hits for LEC2 in GenBank	Comment
Species	Number of amino acids	GymnoPlaza ID	GymnoPlaza details	Alignment details for LEC1 - GymnoPlaza	Alignment details for LEC1-Like - GymnoPlaza		MA_903853g0010	Confidence: High BlastGO: CCAAT-box binding factor HAP3 Arabidopsis match: AT5G47670, LEC1-LIKE	Score = 191.045 bits (484), Expect = 1.50203e-61 Identities = 91/141 (64%), Positives = 108/141 (76%), Gaps = 23/141 (16%)	Score = 194.897 bits (494), Expect = 4.40903e-63 Identities = 87/100 (87%), Positives = 95/100 (95%)		AEG75669	Description: CCAAT-box binding factor HAP3-like protein	Score 193 bits(490); Expect 2e-62; Method Compositional matrix adjust.; Identities 98/169(58%); Positives 119/169(70%); Gaps 24/169(14%)	Score 196 bits(497); Expect 1e-63; Method Compositional matrix adjust.; Identities 87/100(87%); Positives 95/100(95%); Gaps 0/100(0%)
Picea abies	179	PAB00060900	Description: No default description found Best orthologue: PTA00040233, LEC1-type HAP3 subunit coding protein	Score = 192 bits (489), Expect = 3e-61, Method: Compositional matrix adjust. Identities = 92/145 (63%), Positives = 110/145 (76%), Gaps = 23/145 (16%)	Score = 196 bits (497), Expect = 2e-62, Method: Compositional matrix adjust. Identities = 87/100 (87%), Positives = 95/100 (95%), Gaps = 0/100 (0%)		MA_52791g0010	Confidence: High BlastGO: CCAAT-box binding factor HAP3 Arabidopsis match: AT5G47670, LEC1-LIKE	Score = 186.037 bits (471), Expect = 5.59915e-59 Identities = 84/136 (61%), Positives = 107/136 (78%), Gaps = 9/136 (6%)	Score = 195.282 bits (495), Expect = 1.20058e-62 Identities = 95/151 (62%), Positives = 116/151 (76%), Gaps = 9/151 (5%)
	215	PAB00045669	Description: No default description found Best orthologue: PTA00058331, LEC1-type HAP3 subunit coding protein	Score = 187 bits (474), Expect = 2e-58, Method: Compositional matrix adjust. Identities = 80/106 (75%), Positives = 97/106 (92%), Gaps = 0/106 (0%)	Score = 195 bits (496), Expect = 9e-62, Method: Compositional matrix adjust. Identities = 95/151 (63%), Positives = 116/151 (77%), Gaps = 9/151 (6%)		MA_172383g0010	Confidence: Medium BlastGO: CCAAT-box binding factor HAP3 Arabidopsis match: AT1G21970, LEC1	Score = 125.946 bits (315), Expect = 8.95276e-37 Identities = 54/71 (76%), Positives = 65/71 (91%)	Score = 124.02 bits (310), Expect = 4.48487e-36 Identities = 55/62 (88%), Positives = 60/62 (96%)
	126	PAB00027532	Description: No default description found Best orthologue: No best ortholog(s) found	No significant hit in GymnoPlaza	No significant hit in GymnoPlaza
Picea glauca	180	PGL00009248	Description: No default description found Best orthologue: PTA00040233, LEC1-type HAP3 subunit coding protein	Score = 193 bits (490), Expect = 2e-61, Method: Compositional matrix adjust. Identities = 98/169 (58%), Positives = 119/169 (70%), Gaps = 24/169 (14%)	Score = 196 bits (497), Expect = 2e-62, Method: Compositional matrix adjust. Identities = 87/100 (87%), Positives = 95/100 (95%), Gaps = 0/100 (0%)
Picea sitchensis	154	PSI00000602	Description: No default description found Best orthologue: PTA00006851, CCAAT-box binding factor HAP3	Score = 147 bits (371), Expect = 1e-43, Method: Compositional matrix adjust. Identities = 60/101 (59%), Positives = 90/101 (89%), Gaps = 1/101 (1%)	Score = 160 bits (405), Expect = 8e-49, Method: Compositional matrix adjust. Identities = 71/133 (53%), Positives = 100/133 (75%), Gaps = 9/133 (7%)		PITA_000050360	Confidence: High quality
Pinus taeda	203	PTA00040233	Description: LEC1-type HAP3 subunit coding protein	Score = 188 bits (478), Expect = 3e-59, Method: Compositional matrix adjust. Identities = 99/184 (54%), Positives = 119/184 (65%), Gaps = 27/184 (15%)	Score = 194 bits (492), Expect = 3e-61, Method: Compositional matrix adjust. Identities = 88/112 (79%), Positives = 101/112 (90%), Gaps = 1/112 (1%)		PITA_000069986	Confidence: High quality
	214	PTA00058331	Description: LEC1-type HAP3 subunit coding protein	Score = 187 bits (474), Expect = 2e-58, Method: Compositional matrix adjust. Identities = 84/136 (62%), Positives = 107/136 (79%), Gaps = 9/136 (7%)	Score = 194 bits (492), Expect = 3e-61, Method: Compositional matrix adjust. Identities = 94/151 (62%), Positives = 116/151 (77%), Gaps = 9/151 (6%)		PITA_000007908	Confidence: High quality
	153	PTA00006851	Description: CCAAT-box binding factor HAP3	Score = 142 bits (359), Expect = 6e-42, Method: Compositional matrix adjust. Identities = 56/94 (60%), Positives = 85/94 (90%), Gaps = 0/94 (0%)	Score = 151 bits (381), Expect = 2e-45, Method: Compositional matrix adjust. Identities = 61/93 (66%), Positives = 84/93 (90%), Gaps = 0/93 (0%)
Pinus sylvestris	184	PSY00007320	Description: No default description found Best orthologue: PTA00040233, LEC1-type HAP3 subunit coding protein	Score = 187 bits (476), Expect = 3e-59, Method: Compositional matrix adjust. Identities = 99/184 (54%), Positives = 119/184 (65%), Gaps = 27/184 (15%)	Score = 193 bits (490), Expect = 2e-61, Method: Compositional matrix adjust. Identities = 88/112 (79%), Positives = 101/112 (90%), Gaps = 1/112 (1%)
	218	PSY00000803	Description: No default description found Best orthologue: PTA00058331, LEC1-type HAP3 subunit coding protein	Score = 187 bits (474), Expect = 2e-58, Method: Compositional matrix adjust. Identities = 84/136 (62%), Positives = 107/136 (79%), Gaps = 9/136 (7%)	Score = 193 bits (491), Expect = 4e-61, Method: Compositional matrix adjust. Identities = 99/170 (58%), Positives = 122/170 (72%), Gaps = 13/170 (8%)
	119	PSY00003498	Description: No default description found Best orthologue: PTA00058331, LEC1-type HAP3 subunit coding protein	Score = 177 bits (448), Expect = 7e-56, Method: Compositional matrix adjust. Identities = 79/126 (63%), Positives = 99/126 (79%), Gaps = 9/126 (7%)	Score = 189 bits (481), Expect = 8e-61, Method: Compositional matrix adjust. Identities = 85/111 (77%), Positives = 99/111 (89%), Gaps = 1/111 (1%)							AEG75670	Description: CCAAT-box binding factor HAP3-like protein	Score 188 bits(477); Expect 2e-60; Method Compositional matrix adjust.; Identities 99/184(54%); Positives 119/184(64%); Gaps 27/184(14%)	Score 193 bits(490); Expect 1e-62; Method Compositional matrix adjust.; Identities 88/112(79%); Positives 101/112(90%); Gaps 1/112(0%)
	180
Pinus pinaster	184	PPI00056295	Description: No default description found Best orthologue: PTA00040233, LEC1-type HAP3 subunit coding protein	Score = 187 bits (476), Expect = 4e-59, Method: Compositional matrix adjust. Identities = 89/139 (64%), Positives = 109/139 (78%), Gaps = 5/139 (4%)	Score = 193 bits (490), Expect = 2e-61, Method: Compositional matrix adjust. Identities = 88/112 (79%), Positives = 101/112 (90%), Gaps = 1/112 (1%)
	205	PPI00010576	Description: No default description found Best orthologue: PTA00058331, LEC1-type HAP3 subunit coding protein	Score = 188 bits (477), Expect = 6e-59, Method: Compositional matrix adjust. Identities = 84/136 (62%), Positives = 107/136 (79%), Gaps = 9/136 (7%)	Score = 194 bits (494), Expect = 1e-61, Method: Compositional matrix adjust. Identities = 87/112 (78%), Positives = 102/112 (91%), Gaps = 1/112 (1%)							ADR10435	Description: CCAAT-box binding factor HAP3-like protein	Score 189 bits(479); Expect 1e-60; Method Compositional matrix adjust.; Identities 99/184(54%); Positives 119/184(64%); Gaps 27/184(14%)	Score 193 bits(491); Expect 1e-62; Method Compositional matrix adjust.; Identities 88/112(79%); Positives 101/112(90%); Gaps 1/112(0%)
Pinus contorta	180																PME00138081, PME00138082 and ACS73480 are 100% identical, therefore only PME00138081 is included in alignment of LECs from all conifer species
Pseudotsuga menziesii	180	PME00138081	Description: No default description found Best orthologue: No best ortholog(s) found	Score = 196 bits (497), Expect = 2e-62, Method: Compositional matrix adjust. Identities = 103/184 (56%), Positives = 126/184 (68%), Gaps = 27/184 (15%)	Score = 196 bits (498), Expect = 1e-62, Method: Compositional matrix adjust. Identities = 87/114 (76%), Positives = 99/114 (87%), Gaps = 0/114 (0%)
	180	PME00138082	Description: No default description found Best orthologue: No best ortholog(s) found	Score = 196 bits (497), Expect = 2e-62, Method: Compositional matrix adjust. Identities = 103/184 (56%), Positives = 126/184 (68%), Gaps = 27/184 (15%)	Score = 196 bits (498), Expect = 1e-62, Method: Compositional matrix adjust. Identities = 87/114 (76%), Positives = 99/114 (87%), Gaps = 0/114 (0%)							ACS73480	Description: Leafy cotyledon 1 (LEC1)	Score 194 bits(494); Expect 5e-63; Method Compositional matrix adjust.; Identities 103/184(56%); Positives 125/184(67%); Gaps 27/184(14%)	Score 195 bits(495); Expect 3e-63; Method Compositional matrix adjust.; Identities 87/114(76%); Positives 98/114(85%); Gaps 0/114(0%)
	180											AEF56565	Description: Leafy cotyledon 1 (LEC1)	Score 188 bits(477); Expect 2e-60; Method Compositional matrix adjust.; Identities 83/107(78%); Positives 96/107(89%); Gaps 0/107(0%)	Score 192 bits(489); Expect 3e-62; Method Compositional matrix adjust.; Identities 88/112(79%); Positives 101/112(90%); Gaps 1/112(0%)
Larix decidua	180

## Sheet: Table S3_FUS3
In silico characterization of putative gene homologues involved in somatic embryogenesis suggests that some conifer species may lack LEC2, one of the key regulators of initiation of the process Sonali Sachin Ranade, Ulrika Egertsdotter Department of Forest Genetics and Plant Physiology, Umeå Plant Science Center (UPSC), Swedish University of Agricultural Science (SLU), 901 83 Umeå, Sweden
Table S3_FUS3 FUSCA3 (FUS3)
Arabidopsis
Tair ID	Number of amino acids	Tair Description
AT3G26790 FUSCA3 (FUS3)	313	Transcriptional factor with high similarity to the B3 region of the VP1/ABI3-like proteins.
Species	Number of amino acids	GymnoPlaza ID	GymnoPlaza details	Alignment details - GymnoPlaza	Congenie ID	Congenie details	Alignment details - Congenie
Picea abies	202	PAB00032764	Description: No default description found Best orthologue: PTA00039463, transcriptional regulator (FUSCA3)	Score = 116 bits (290), Expect = 3e-30, Method: Compositional matrix adjust. Identities = 51/90 (57%), Positives = 66/90 (73%), Gaps = 0/90 (0%)	MA_216909g0010	Confidence: High BlastGO: B3 domain-containing LFL1-like Arabidopsis match: AT3G26790, FUSCA3	Score = 115.161 bits (287), Expect = 9.75086e-31 Identities = 50/87 (57%), Positives = 65/87 (74%)
	314	PAB00051298	Description: No default description found Best orthologue: PTA00014477, PREDICTED: B3 domain-containing transcription factor FUS3-like	Score = 152 bits (383), Expect = 1e-42, Method: Compositional matrix adjust. Identities = 81/184 (44%), Positives = 108/184 (59%), Gaps = 34/184 (18%)	MA_68722g0010	Confidence: Medium BlastGO:B3 domain-containing transcription factor FUS3 Arabidopsis match: AT3G26790, FUSCA3	Score = 149.828 bits (377), Expect = 8.03625e-43 Identities = 67/113 (59%), Positives = 86/113 (76%)
	557	PAB00024118	Description: No default description found Best orthologue: PTA00014477, PREDICTED: B3 domain-containing transcription factor FUS3-like	Score = 151 bits (382), Expect = 1e-40, Method: Compositional matrix adjust. Identities = 83/201 (41%), Positives = 120/201 (60%), Gaps = 19/201 (9%)	MA_147422g0010	Confidence: Medium BlastGO: B3 domain-containing transcription factor FUS3-like Arabidopsis match: AT3G26790, FUSCA3	Score = 143.665 bits (361), Expect = 1.01945e-38 Identities = 65/114 (57%), Positives = 86/114 (75%)
	188	PAB00056793	Description: No default description found Best orthologue: PTA00014477, PREDICTED: B3 domain-containing transcription factor FUS3-like	Score = 114 bits (284), Expect = 2e-29, Method: Compositional matrix adjust. Identities = 51/87 (59%), Positives = 61/87 (70%), Gaps = 0/87 (0%)	MA_823242g0010	Confidence: Medium BlastGO: B3 domain-containing transcription factor FUS3-like isoform X4 Arabidopsis match: AT3G26790, FUSCA3	Score = 112.079 bits (279), Expect = 9.89882e-30 Identities = 50/83 (60%), Positives = 59/83 (71%)
	244	PAB00032764	Description: No default description found Best orthologue: PTA00039463, transcriptional regulator (FUSCA3)	Score = 116 bits (290), Expect = 3e-30, Method: Compositional matrix adjust. Identities = 51/90 (57%), Positives = 66/90 (73%), Gaps = 0/90 (0%)	MA_216909g0020	No annotation available in Congenie Confidence: Medium	No significant hit in Congenie
Pinus taeda	539	PTA00014477	Description: PREDICTED: B3 domain-containing transcription factor FUS3-like Best orthologue: None	Score = 161 bits (407), Expect = 3e-44, Method: Compositional matrix adjust. Identities = 80/161 (50%), Positives = 109/161 (68%), Gaps = 5/161 (3%)	PITA_000019787	Confidence: High quality
	349	PTA00039463	Description: Transcriptional regulator (FUSCA3) Best orthologue: None	Score = 150 bits (380), Expect = 7e-42, Method: Compositional matrix adjust. Identities = 67/111 (60%), Positives = 85/111 (77%), Gaps = 0/111 (0%)	PITA_000049475	Confidence: High quality
Pinus sylvestris	674	PSY00018324	Description: No default description found Best orthologue: PTA00039463, transcriptional regulator (FUSCA3)	Score = 149 bits (377), Expect = 2e-39, Method: Compositional matrix adjust. Identities = 69/118 (58%), Positives = 87/118 (74%), Gaps = 0/118 (0%)
	222	PSY00027144	Description: No default description found Best orthologue: PTA00014477, PREDICTED: B3 domain-containing transcription factor FUS3-like	Score = 152 bits (385), Expect = 5e-44, Method: Compositional matrix adjust. Identities = 79/184 (43%), Positives = 113/184 (61%), Gaps = 13/184 (7%)
Pinus pinaster	239	PPI00076089	Description: No default description found Best orthologue: PTA00014477, PREDICTED: B3 domain-containing transcription factor FUS3-like	Score = 154 bits (389), Expect = 3e-44, Method: Compositional matrix adjust. Identities = 93/240 (39%), Positives = 129/240 (54%), Gaps = 33/240 (14%)
	244	PPI00043697	Description: No default description found Best orthologue: PTA00039463, transcriptional regulator (FUSCA3)	Score = 147 bits (371), Expect = 1e-41, Method: Compositional matrix adjust. Identities = 77/178 (43%), Positives = 105/178 (59%), Gaps = 27/178 (15%)
Pseudotsuga menziesii	234	PME00070449	Description: No default description found Best orthologue: No best ortholog(s) found	Score = 144 bits (363), Expect = 2e-40, Method: Compositional matrix adjust. Identities = 67/132 (51%), Positives = 92/132 (70%), Gaps = 0/132 (0%)

## Sheet: Table S4_VP1
In silico characterization of putative gene homologues involved in somatic embryogenesis suggests that some conifer species may lack LEC2, one of the key regulators of initiation of the process Sonali Sachin Ranade, Ulrika Egertsdotter Department of Forest Genetics and Plant Physiology, Umeå Plant Science Center (UPSC), Swedish University of Agricultural Science (SLU), 901 83 Umeå, Sweden
Table S4_VP1 Viviparous1 (VP1)
Arabidopsis
Tair ID	Number of amino acids	Tair Description
AT3G24650 ABA INSENSITIVE 3 (ABI3)	720	Homologous to the maize transcription factor Viviparous-1, essential for seed maturation.
Conifers
Species	Number of amino acids	GymnoPlaza ID	GymnoPlaza details	Alignment details - GymnoPlaza	Congenie ID	Congenie details	Alignment details - Congenie	GenBank ID	GenBank details	Alignment details - GenBank	Comment
Picea abies	344	PAB00050493	Description: No default description found Best orthologue: PTA00046590, B3 domain-containing transcription factor ABI3	Score = 52.4 bits (124), Expect = 6e-06, Method: Compositional matrix adjust. Identities = 36/117 (31%), Positives = 60/117 (51%), Gaps = 31/117 (26%)	MA_66505g0010	Confidence: High BlastGO: B3 domain-containing transcription factor ABI3 isoform X1 Arabidopsis match: AT3G24650, ABI3	Score = 52.373 bits (124), Expect = 3.18536e-07 Identities = 36/117 (30%), Positives = 59/117 (51%), Gaps = 31/117 (26%)
	558	PAB00050494	Description: No default description found Best orthologue: PTA00046590, B3 domain-containing transcription factor ABI3	Score = 169 bits (428), Expect = 9e-44, Method: Compositional matrix adjust. Identities = 107/234 (46%), Positives = 135/234 (58%), Gaps = 42/234 (18%)	MA_66505g0020	Confidence: High BlastGO: B3 domain-containing transcription factor ABI3 isoform X2 Arabidopsis match: AT3G24650, ABI3	Score = 164.851 bits (416), Expect = 3.68236e-43 Identities = 73/90 (81%), Positives = 80/90 (88%)
	828							AAG22585.1	Description: Transcription factor viviparous 1	Score 245 bits(625); Expect 4e-70; Method Compositional matrix adjust.; Identities 135/223(61%); Positives 149/223(66%); Gaps 48/223(21%)	The GenBank AAG22585 is combination of MA_66505g0010 and MA_4929831g0020 from Congenie
	113	PAB00044342	Description: No default description found Best orthologue: No best ortholog(s) found		MA_4929831g0010	Confidence: Medium BlastGO: AF175576_1transcription factor viviparous 1	No significant similarity found but the sequence was annotated as transcription factor viviparous 1 in Congenie				This sequence does not show good alignment with AT3G24650
Picea glauca	350	PGL00021358	Description: No default description found Best orthologue: PTA00046590, B3 domain-containing transcription factor ABI3	Score = 244 bits (624), Expect = 2e-73, Method: Compositional matrix adjust. Identities = 135/223 (61%), Positives = 149/223 (67%), Gaps = 48/223 (22%)
Pinus taeda	892	PTA00046590	Description: B3 domain-containing transcription factor ABI3 Best orthologue: No best ortholog(s) found	Score = 255 bits (651), Expect = 3e-72, Method: Compositional matrix adjust. Identities = 136/222 (61%), Positives = 150/222 (68%), Gaps = 46/222 (21%)	PITA_000057285	No data available
	217	PTA00018772	Description: transcription factor viviparous 1	No significant maches but the sequence was annotated as transcription factor viviparous 1 in GymnoPlaza	PITA_000025688	No data available
	72	PTA00003164	Description: transcription factor viviparous 1	No significant maches but the sequence was annotated as transcription factor viviparous 1 in GymnoPlaza	PITA_000002018	Confidence: Low quality
	108							AEK86262.1	Description: VP1/ABI3-like protein, partial	No significant similarity found but the sequence was annotated as VP1/ABI3-like protein, partial in GenBank	This sequence does not show good alignment with AT3G24650
Pinus sylvestris	853	PSY00008937	Description: No default description found Best orthologue: PTA00046590, B3 domain-containing transcription factor ABI3	Score = 257 bits (656), Expect = 4e-73, Method: Compositional matrix adjust. Identities = 135/223 (61%), Positives = 148/223 (66%), Gaps = 48/223 (22%)
Pinus pinaster	537	PPI00070933	Description: No default description found Best orthologue: PTA00046590, B3 domain-containing transcription factor ABI3	Score = 98.6 bits (244), Expect = 3e-20, Method: Compositional matrix adjust. Identities = 55/155 (35%), Positives = 83/155 (54%), Gaps = 29/155 (19%)
	212	PPI00070934	Description: No default description found Best orthologue: PTA00046590, B3 domain-containing transcription factor ABI3	Score = 128 bits (321), Expect = 1e-32, Method: Compositional matrix adjust. Identities = 57/63 (90%), Positives = 60/63 (95%), Gaps = 0/63 (0%)
Pseudotsuga menziesii	847	PME00068597	Description: No default description found Best orthologue: No best ortholog(s) found	Score = 259 bits (662), Expect = 5e-74, Method: Compositional matrix adjust. Identities = 133/222 (60%), Positives = 148/222 (67%), Gaps = 46/222 (21%)
Callitropsis nootkatensis	794							CAC19186.1	Description: VP1/ABI3-like protein	Score 310 bits(793); Expect 3e-94; Method Compositional matrix adjust.; Identities 205/454(45%); Positives 257/454(56%); Gaps 87/454(19%)
Cryptomeria japonica	800							BAX09088.1	Description: AP2/B3-like transcriptional factor family protein	Score 309 bits(792); Expect 4e-94; Method Compositional matrix adjust.; Identities 211/482(44%); Positives 264/482(54%); Gaps 97/482(20%)

## Sheet: Table S5_EMK
In silico characterization of putative gene homologues involved in somatic embryogenesis suggests that some conifer species may lack LEC2, one of the key regulators of initiation of the process Sonali Sachin Ranade, Ulrika Egertsdotter Department of Forest Genetics and Plant Physiology, Umeå Plant Science Center (UPSC), Swedish University of Agricultural Science (SLU), 901 83 Umeå, Sweden
Table S5_EMK EMBRYOMAKER (EMK)
Arabidopsis
Tair ID	Number of amino acids	Tair Description
AT5G57390 AIL5, AINTEGUMENTA-LIKE 5, CHO1, CHOTTO 1, EMBRYOMAKER, EMK, PLETHORA 5, PLT5	558	Encodes a member of the AP2 family of transcriptional regulators. May be involved in germination and seedling growth.
Conifers
Species	Number of amino acids	GymnoPlaza ID	GymnoPlaza details	Alignment details - GymnoPlaza	Congenie ID	Congenie details	Alignment details - Congenie	Comment
Picea abies	405	PAB00031051	Description: No default description found Best orthologue: PTA00002401, PREDICTED: AP2-like ethylene-responsive transcription factor PLT2	Score = 216 bits (550), Expect = 2e-63, Method: Compositional matrix adjust. Identities = 103/174 (59%), Positives = 126/174 (72%), Gaps = 17/174 (10%)	MA_196219g0010	Confidence: Medium BlastGO: AP2-like ethylene-responsive transcription factor BBM2 Arabidopsis match: AT5G57390	Score = 202.601 bits (514), Expect = 9.26489e-60 Identities = 99/158 (62%), Positives = 121/158 (76%), Gaps = 17/158 (10%)	Has two AP2 domains
Pinus taeda	306	PTA00002401	Description: PREDICTED: AP2-like ethylene-responsive transcription factor PLT2 Best orthologue: None	Score = 81.3 bits (199), Expect = 1e-15, Method: Compositional matrix adjust. Identities = 43/78 (55%), Positives = 52/78 (67%), Gaps = 0/78 (0%)				Has one AP2 domain
Pinus sylvestris	751	PSY00016492	Description: No default description found Best orthologue: PTA00002401, PREDICTED: AP2-like ethylene-responsive transcription factor PLT2	Score = 356 bits (914), Expect = 3e-113, Method: Compositional matrix adjust. Identities = 164/219 (75%), Positives = 184/219 (84%), Gaps = 0/219 (0%)				Has two AP2 domains
Pinus pinaster	748	PPI00042898	Description: No default description found Best orthologue: PTA00002401, PREDICTED: AP2-like ethylene-responsive transcription factor PLT2	Score = 355 bits (912), Expect = 5e-113, Method: Compositional matrix adjust. Identities = 164/219 (75%), Positives = 184/219 (84%), Gaps = 0/219 (0%)				Has two AP2 domains
Pseudotsuga menziesii	219	PME00112031	Description: No default description found Best orthologue: No best ortholog(s) found	Score = 216 bits (551), Expect = 5e-66, Method: Compositional matrix adjust. Identities = 98/139 (71%), Positives = 119/139 (86%), Gaps = 1/139 (1%)				Has one AP2 domain

## Sheet: Table S6_WUS
In silico characterization of putative gene homologues involved in somatic embryogenesis suggests that some conifer species may lack LEC2, one of the key regulators of initiation of the process Sonali Sachin Ranade, Ulrika Egertsdotter Department of Forest Genetics and Plant Physiology, Umeå Plant Science Center (UPSC), Swedish University of Agricultural Science (SLU), 901 83 Umeå, Sweden
Table S6_WUS WUSCHEL (WUS)
Arabidopsis
Tair ID	Number of amino acids	Tair Description
AT2G17950 PGA6, WUS, WUS1, WUSCHEL, WUSCHEL 1	292	Homeobox gene controlling the stem cell pool, Required to keep the stem cells in an undifferentiated state.
Conifers
Species	Number of amino acids	GymnoPlaza ID	GymnoPlaza details	Alignment details - GymnoPlaza	GenBank ID	GenBank details	Alignment details - GenBank	Comment
Picea abies	207				AGL54197.1	Description: WUSCHEL homeobox protein WUS [Picea abies].	Score 115 bits(288); Expect 4e-31; Method Compositional matrix adjust.; Identities 49/71(69%); Positives 61/71(85%); Gaps 0/71(0%)
Pinus taeda	218	PTA00030527	Description: PREDICTED: WUSCHEL-related homeobox 4 Best orthologue: None	Score = 112 bits (279), Expect = 1e-28, Method: Compositional matrix adjust. Identities = 47/74 (64%), Positives = 59/74 (80%), Gaps = 0/74 (0%)				This sequence is annotated as WOX4 in GymnoPlaza, but it contains WUS specific domians
	215				ANC94892.1	Description: WUSCHEL homeobox protein [Pinus taeda].	Score 112 bits(279); Expect 9e-30; Method Compositional matrix adjust.; Identities 47/74(64%); Positives 59/74(79%); Gaps 0/74(0%)
Pinus pinaster	215				ALN42231.2	Description: WUSCHEL homeobox protein WUS [Pinus pinaster]	Score 111 bits(277); Expect 2e-29; Method Compositional matrix adjust.; Identities 47/74(64%); Positives 58/74(78%); Gaps 0/74(0%)

## Sheet: Table S7_WOX2
In silico characterization of putative gene homologues involved in somatic embryogenesis suggests that some conifer species may lack LEC2, one of the key regulators of initiation of the process Sonali Sachin Ranade, Ulrika Egertsdotter Department of Forest Genetics and Plant Physiology, Umeå Plant Science Center (UPSC), Swedish University of Agricultural Science (SLU), 901 83 Umeå, Sweden
Table S7_WOX2 WUSCHEL RELATED HOMEOBOX 2 (WOX2)
Arabidopsis
Tair ID	Number of amino acids	Tair Description
AT5G59340 WOX2, WUSCHEL RELATED HOMEOBOX 2	260	Encodes a WUSCHEL-related homeobox gene family member, this gene is necessary for cell divisions that form the apical embryo domain.
Conifers
Species	Number of amino acids	GymnoPlaza ID	GymnoPlaza details	Alignment details - GymnoPlaza	Congenie ID	Congenie details	Alignment details - Congenie	GenBank ID	GenBank details	Alignment details - GenBank	Comment
Picea abies	184	PAB00041529	Description: No default description found Best orthologue: No best ortholog(s) found	Score = 99.0 bits (245), Expect = 3e-24, Method: Compositional matrix adjust. Identities = 42/71 (59%), Positives = 56/71 (79%), Gaps = 0/71 (0%)	MA_42637g0010	Confidence: High BlastGO: Wuschel-related homeobox 2 Arabidopsis match: AT5G59340, WUSCHEL related homeobox 2 (WOX2)	Score = 89.7373 bits (221), Expect = 8.73511e-22 Identities = 42/71 (59%), Positives = 55/71 (78%)
	194	PAB00059685	Description: No default description found Best orthologue: PTA00025905, transcription factor, putative	Score = 122 bits (305), Expect = 5e-33, Method: Compositional matrix adjust. Identities = 55/79 (70%), Positives = 65/79 (82%), Gaps = 0/79 (0%)	MA_8832398g0010	Confidence: High BlastGO: Wuschel-related homeobox 2 Arabidopsis match: AT5G59340, WUSCHEL related homeobox 2 (WOX2)	Score = 107.071 bits (266), Expect = 2.30146e-28 Identities = 55/79 (69%), Positives = 65/79 (82%)
	201							CAL18267.1	Description: Homeodomain transcription factor	Score 122 bits(306); Expect 3e-34; Method Compositional matrix adjust.; Identities 65/116(56%); Positives 76/116(65%); Gaps 9/116(7%)
Pinus taeda	64	PTA00016819	Description: WUSCHEL-related homeobox 2 Best orthologue: No best ortholog(s) found	Score = 75.9 bits (185), Expect = 6e-17, Method: Composition-based stats. Identities = 32/52 (62%), Positives = 44/52 (85%), Gaps = 0/52 (0%)
	170	PTA00016821	Description: PREDICTED: WUSCHEL-related homeobox 2-like Best orthologue: No best ortholog(s) found	Score = 110 bits (276), Expect = 4e-29, Method: Compositional matrix adjust. Identities = 47/78 (60%), Positives = 64/78 (82%), Gaps = 0/78 (0%)
	260	PTA00051649	Description: PREDICTED: WUSCHEL-related homeobox 2-like Best orthologue: No best ortholog(s) found	Score = 74.7 bits (182), Expect = 1e-14, Method: Compositional matrix adjust. Identities = 32/89 (36%), Positives = 53/89 (60%), Gaps = 0/89 (0%)
	203							ANC94883.1	Description: WUSCHEL homeobox protein	Score 104 bits(259); Expect 5e-32; Method Compositional matrix adjust.; Identities 52/74(70%); Positives 65/74(87%); Gaps 0/74(0%)
Pinus sylvestris	217	PSY00004596	Description: No default description found Best orthologue: PTA00016821, PREDICTED: WUSCHEL-related homeobox 2-like	Score = 119 bits (299), Expect = 7e-32, Method: Compositional matrix adjust. Identities = 86/242 (36%), Positives = 111/242 (46%), Gaps = 71/242 (29%)
	189							CAT02937.2	Description: Putative wuschel homeobox protein WOX2	Score 104 bits(259); Expect 3e-32; Method Compositional matrix adjust.; Identities 52/74(70%); Positives 65/74(87%); Gaps 0/74(0%)
Pinus pinaster	104	PPI00066293	Description: No default description found Best orthologue: PTA00016821, PREDICTED: WUSCHEL-related homeobox 2-like	Score 25.8 bits(55); Expect 1e-04; Method Compositional matrix adjust.; Identities 23/63(37%); Positives 29/63(46%); Gaps 4/63(6%)
	189							ANC94872.1	Description: WUSCHEL homeobox protein	Score 102 bits(254); Expect 1e-31; Method Compositional matrix adjust.; Identities 51/74(69%); Positives 64/74(86%); Gaps 0/74(0%)
Pinus contorta	187							ADR10436.1	Description: Putative wuschel homeobox protein WOX2	Score 104 bits(260); Expect 2e-27; Method Compositional matrix adjust.; Identities 52/74(70%); Positives 65/74(87%); Gaps 0/74(0%)

## Sheet: Table S8_SERK
In silico characterization of putative gene homologues involved in somatic embryogenesis suggests that some conifer species may lack LEC2, one of the key regulators of initiation of the process Sonali Sachin Ranade, Ulrika Egertsdotter Department of Forest Genetics and Plant Physiology, Umeå Plant Science Center (UPSC), Swedish University of Agricultural Science (SLU), 901 83 Umeå, Sweden
Table S8_SERK Somatic embryogenesis receptor kinases (SERK)
Arabidopsis
Tair ID	Number of amino acids	Tair Description
AT1G71830 SOMATIC EMBRYOGENESIS RECEPTOR-LIKE KINASE 1 (SERK1)	625	Plasma membrane LRR receptor-like serine threonine kinase expressed during embryogenesis in locules until stage 6 anthers, with higher expression in the tapetal cell layer.
Conifers
Species	Number of amino acids	GymnoPlaza ID	GymnoPlaza details	Alignment details - GymnoPlaza	Congenie ID	Congenie details	Alignment details - Congenie	GenBank ID	GenBank details	Alignment details - GenBank
Picea abies	630	PAB00005415	Description: No default description found Best orthologue: PTA00026397, PREDICTED: somatic embryogenesis receptor kinase 1	Score = 1004 bits (2597), Expect = 0.0, Method: Compositional matrix adjust. Identities = 525/610 (86%), Positives = 564/610 (92%), Gaps = 6/610 (1%)	MA_104203g0010	Confidence: High BlastGO: Somatic embryogenesis receptor kinase 2 Arabidopsis match: AT1G71830	Score = 953.74 bits (2464), Expect = Identities = 524/606 (86%), Positives = 563/606 (92%), Gaps = 6/606 (0%)
	527				MA_10428962g0010	Confidence: High BlastGO: Somatic embryogenesis receptor kinase 1-like Arabidopsis match: AT1G71830	Score = 751.51 bits (1939), Expect = Identities = 416/527 (78%), Positives = 457/527 (86%)
Picea glauca	367	PGL00001715	Description: No default description found Best orthologue: PTA00083925, PREDICTED: somatic embryogenesis receptor kinase 1	Score = 632 bits (1629), Expect = 0.0, Method: Compositional matrix adjust. Identities = 302/367 (82%), Positives = 333/367 (91%), Gaps = 0/367 (0%)
Picea sitchensis	359	PSI00019413	Description: No default description found Best orthologue: PTA00083925, PREDICTED: somatic embryogenesis receptor kinase 1	Score = 620 bits (1598), Expect = 0.0, Method: Compositional matrix adjust. Identities = 295/355 (83%), Positives = 325/355 (92%), Gaps = 0/355 (0%)
	607							ABR16631.1	Description: Unknown	Score 625 bits(1613); Expect 0.0; Method Compositional matrix adjust.; Identities 339/625(54%); Positives 428/625(68%); Gaps 27/625(4%)
	606							ACN40793.1	Description: Unknown	Score 622 bits(1604); Expect 0.0; Method Compositional matrix adjust.; Identities 343/627(55%); Positives 438/627(69%); Gaps 34/627(5%)
Pinus taeda	659	PTA00083925	Description: PREDICTED: somatic embryogenesis receptor kinase 1 Best orthologue:	Score = 925 bits (2390), Expect = 0.0, Method: Compositional matrix adjust. Identities = 465/600 (78%), Positives = 515/600 (86%), Gaps = 0/600 (0%)
	606	PTA00026397	Description: PREDICTED: somatic embryogenesis receptor kinase 1 Best orthologue:	Score = 895 bits (2313), Expect = 0.0, Method: Compositional matrix adjust. Identities = 487/610 (80%), Positives = 527/610 (86%), Gaps = 30/610 (5%)
Pinus sylvestris	626	PSY00016614	Description: No default description found Best orthologue: PTA00083925, PREDICTED: somatic embryogenesis receptor kinase 1	Score = 923 bits (2386), Expect = 0.0, Method: Compositional matrix adjust. Identities = 463/600 (77%), Positives = 515/600 (86%), Gaps = 0/600 (0%)
Pinus pinaster	626	PPI00012487	Description: No default description found Best orthologue: PTA00083925, PREDICTED: somatic embryogenesis receptor kinase 1	Score = 927 bits (2397), Expect = 0.0, Method: Compositional matrix adjust. Identities = 461/600 (77%), Positives = 513/600 (86%), Gaps = 0/600 (0%)
	630	PPI00073255	Description: No default description found Best orthologue: PTA00026397, PREDICTED: somatic embryogenesis receptor kinase 1	Score = 991 bits (2563), Expect = 0.0, Method: Compositional matrix adjust. Identities = 526/610 (86%), Positives = 564/610 (92%), Gaps = 6/610 (1%)
	544	PPI00006574	Description: No default description found Best orthologue: PTA00026397, PREDICTED: somatic embryogenesis receptor kinase 1	Score = 822 bits (2123), Expect = 0.0, Method: Compositional matrix adjust. Identities = 445/505 (88%), Positives = 466/505 (92%), Gaps = 5/505 (1%)
Pinus massoniana	626							ACZ56417.1	Description: Somatic embryogenesis receptor-like kinase 1	Score 983 bits(2540); Expect 0.0; Method Compositional matrix adjust.; Identities 522/606(86%); Positives 561/606(92%); Gaps 6/606(0%)
Pseudotsuga menziesii	626	PME00008552	Description: No default description found Best orthologue: No best ortholog(s) found	Score = 919 bits (2374), Expect = 0.0, Method: Compositional matrix adjust. Identities = 471/600 (79%), Positives = 518/600 (86%), Gaps = 0/600 (0%)
	630	PME00018099	Description: No default description found Best orthologue: No best ortholog(s) found	Score = 1002 bits (2591), Expect = 0.0, Method: Compositional matrix adjust. Identities = 524/610 (86%), Positives = 562/610 (92%), Gaps = 6/610 (1%)
Larix decidua	630							AEF56567.2	Description: Somatic embryogenesis receptor-like kinase	Score 1003 bits(2593); Expect 0.0; Method Compositional matrix adjust.; Identities 525/606(87%); Positives 565/606(93%); Gaps 6/606(0%)
Larix kaempferi								AGS80343.1	Description: Somatic embryogenesis receptor-like kinase 1	Score 1003 bits(2593); Expect 0.0; Method Compositional matrix adjust.; Identities 525/606(87%); Positives 565/606(93%); Gaps 6/606(0%)
Araucaria angustifolia	630							ACY91853.1	Description: Somatic embryogenesis receptor-like kinase 1	Score 975 bits(2520); Expect 0.0; Method Compositional matrix adjust.; Identities 517/605(85%); Positives 554/605(91%); Gaps 6/605(0%)
Cunninghamia lanceolata	631							ATY46634.1	Description: Somatic embryogenesis receptor kinase 1-4	Score 995 bits(2572); Expect 0.0; Method Compositional matrix adjust.; Identities 523/606(86%); Positives 558/606(92%); Gaps 4/606(0%)
	466							ATY46636.1	Description: Somatic embryogenesis receptor kinase 1-3, partial	Score 672 bits(1734); Expect 0.0; Method Compositional matrix adjust.; Identities 366/439(83%); Positives 392/439(89%); Gaps 3/439(0%)
Thuja koraiensis	632							QCX35974.1	Description: Somatic embryogenesis receptor kinase 1-1	Score 989 bits(2556); Expect 0.0; Method Compositional matrix adjust.; Identities 520/607(86%); Positives 556/607(91%); Gaps 5/607(0%)
	608							QCX35975.1	Description: Somatic embryogenesis receptor kinase 1-2	Score 627 bits(1618); Expect 0.0; Method Compositional matrix adjust.; Identities 335/608(55%); Positives 426/608(70%); Gaps 24/608(3%)
	614							QCX35976.1	Description: Somatic embryogenesis receptor kinase 1-3	Score 622 bits(1605); Expect 0.0; Method Compositional matrix adjust.; Identities 335/627(53%); Positives 424/627(67%); Gaps 32/627(5%)

## Sheet: Table S9_Pickle
In silico characterization of putative gene homologues involved in somatic embryogenesis suggests that some conifer species may lack LEC2, one of the key regulators of initiation of the process Sonali Sachin Ranade, Ulrika Egertsdotter Department of Forest Genetics and Plant Physiology, Umeå Plant Science Center (UPSC), Swedish University of Agricultural Science (SLU), 901 83 Umeå, Sweden
Table S9_Pickle PICKLE (PKL)
Arabidopsis
Tair ID	Number of amino acids	Tair Description
AT2G25170 PICKLE (PKL)	1384	Encodes a SWI/SWF nuclear-localized chromatin remodeling factor of the CHD3 group. Involved in post-germination repression of embryonic development.
AT5G44800 PICKLE RELATED 1 (PKR1)		Interacts with transcription factors involved in floral meristem identity and affects the expression of key floral regulators.	2223
Conifers
Species	Number of amino acids	GymnoPlaza ID	GymnoPlaza details	Alignment details - GymnoPlaza	Congenie ID	Congenie details	Alignment details - Congenie
Picea abies	250	PAB00060625	Description: No default description found Best orthologue: PTA00009160, PREDICTED: CHD3-type chromatin-remodeling factor PICKLE	Score = 183 bits (464), Expect = 9e-51, Method: Compositional matrix adjust. Identities = 100/236 (42%), Positives = 141/236 (60%), Gaps = 36/236 (15%)	MA_8990972g0010	Confidence: High BlastGO: CHD3-type chromatin-remodeling factor PICKLE Arabidopsis match: AT2G25170	Score = 174.096 bits (440), Expect = 6.84344e-49 Identities = 95/227 (41%), Positives = 132/227 (58%), Gaps = 30/227 (13%)
	203	PAB00056775	Description: No default description found Best orthologue: No best ortholog(s) found	Score 69.3 bits(168); Expect 9e-18; Method Compositional matrix adjust.; Identities 41/122(34%); Positives 66/122(54%); Gaps 7/122(5%)	MA_8227330g0010	Confidence: High BlastGO: CHD3-type chromatin-remodeling factor PICKLE Arabidopsis match: AT2G25170	Does not appear in BLASTP search in Congenie, but is annotated as PICKLE
	1399	PAB00008896	Description: No default description found Best orthologue: PTA00015019, PREDICTED: protein CHROMATIN REMODELING 5 isoform X1	Score = 550 bits (1417), Expect = 1e-170, Method: Compositional matrix adjust. Identities = 314/743 (42%), Positives = 466/743 (63%), Gaps = 73/743 (10%)	MA_10429361g0010	Confidence: High BlastGO: CHD3-type chromatin-remodeling factor PICKLE Arabidopsis match: AT2G25170	Score = 518.464 bits (1334), Expect = 4.24142e-160 Identities = 312/743 (41%), Positives = 460/743 (61%), Gaps = 73/743 (9%)
Pinus taeda	1352	PTA00009160	Description: PREDICTED: CHD3-type chromatin-remodeling factor PICKLE	Score = 1463 bits (3788), Expect = 0.0, Method: Compositional matrix adjust. Identities = 743/1198 (62%), Positives = 908/1198 (76%), Gaps = 80/1198 (7%)
	1840	PTA00015019	Description: PREDICTED: protein CHROMATIN REMODELING 5 isoform X1	Score = 569 bits (1467), Expect = 3e-174, Method: Compositional matrix adjust. Identities = 386/1065 (36%), Positives = 582/1065 (55%), Gaps = 138/1065 (13%)
	600	PTA00005282	Description: PREDICTED: protein CHROMATIN REMODELING 5 isoform X1	Score = 203 bits (517), Expect = 4e-54, Method: Compositional matrix adjust. Identities = 106/235 (45%), Positives = 159/235 (68%), Gaps = 19/235 (8%)
Pinus sylvestris	1153	PSY00008843	Description: No default description found Best orthologue: PTA00009160, PREDICTED: CHD3-type chromatin-remodeling factor PICKLE	Score = 1166 bits (3016), Expect = 0.0, Method: Compositional matrix adjust. Identities = 602/1000 (60%), Positives = 746/1000 (75%), Gaps = 73/1000 (7%)
	1165	PSY00008802	Description: No default description found Best orthologue: PTA00015019, PREDICTED: protein CHROMATIN REMODELING 5 isoform X1	Score = 471 bits (1212), Expect = 2e-143, Method: Compositional matrix adjust. Identities = 309/864 (36%), Positives = 468/864 (54%), Gaps = 122/864 (14%)
	673	PSY00008803	Description: No default description found Best orthologue: PTA00015019, PREDICTED: protein CHROMATIN REMODELING 5 isoform X1	Score 95.1 bits(235); Expect 5e-24; Method Compositional matrix adjust.; Identities 69/186(37%); Positives 99/186(53%); Gaps 19/186(10%)
Pinus pinaster	892	PPI00051888	Description: No default description found Best orthologue: PTA00009160, PREDICTED: CHD3-type chromatin-remodeling factor PICKLE	Score = 757 bits (1954), Expect = 0.0, Method: Compositional matrix adjust. Identities = 405/739 (55%), Positives = 517/739 (70%), Gaps = 69/739 (9%)
	629	PPI00051889	Description: No default description found Best orthologue: PTA00009160, PREDICTED: CHD3-type chromatin-remodeling factor PICKLE	Score = 717 bits (1850), Expect = 0.0, Method: Compositional matrix adjust. Identities = 370/621 (60%), Positives = 448/621 (72%), Gaps = 68/621 (11%)
	315	PPI00066520	Description: No default description found Best orthologue: PTA00015019, PREDICTED: protein CHROMATIN REMODELING 5 isoform X1	Score = 167 bits (423), Expect = 2e-44, Method: Compositional matrix adjust. Identities = 106/255 (42%), Positives = 145/255 (57%), Gaps = 21/255 (8%)
	396	PPI00064138	Description: No default description found Best orthologue: PTA00015019, PREDICTED: protein CHROMATIN REMODELING 5 isoform X1	Score = 220 bits (560), Expect = 8e-62, Method: Compositional matrix adjust. Identities = 117/257 (46%), Positives = 166/257 (65%), Gaps = 22/257 (9%)
Pseudotsuga menziesii	1554	PME00050058	Description: No default description found Best orthologue: No best ortholog(s) found	Score = 1578 bits (4087), Expect = 0.0, Method: Compositional matrix adjust. Identities = 814/1393 (58%), Positives = 1013/1393 (73%), Gaps = 93/1393 (7%)

## Sheet: Table S10_VAL
In silico characterization of putative gene homologues involved in somatic embryogenesis suggests that some conifer species may lack LEC2, one of the key regulators of initiation of the process Sonali Sachin Ranade, Ulrika Egertsdotter Department of Forest Genetics and Plant Physiology, Umeå Plant Science Center (UPSC), Swedish University of Agricultural Science (SLU), 901 83 Umeå, Sweden
Table S10_VAL VP1/ABI3-LIKE (VAL)
Arabidopsis
Tair ID	Number of amino acids	Tair Description
AT2G30470 HIGH-LEVEL EXPRESSION OF SUGAR-INDUCIBLE GENE 2, HSI2, VAL1, VP1/ABI3-LIKE 1	790	Member of the ABI3 family of B3 domain proteins. Represses the seed maturation program during seed germination by repressing transcription of the core LAFL (LEC1, ABI3, FUS3, and LEC2) seed developmental transcriptional regulators.
AT4G32010 HSI2-L1, HSI2-LIKE 1, HSL1, VAL2, VP1/ABI3-LIKE 2	780	HSI2-like 1
AT4G21550 VAL3, VP1/ABI3-LIKE 3	715	VP1/ABI3-like 3
Conifers
Species	Number of amino acids	GymnoPlaza ID	GymnoPlaza details	Alignment details for VAL1 - GymnoPlaza	Alignment details for VAL2 - GymnoPlaza	Alignment details for VAL3 - GymnoPlaza	Congenie ID	Congenie details	Alignment details for VAL1 - Congenie	Alignment details for VAL2 - Congenie	Alignment details for VAL3 - Congenie
Picea abies	338	PAB00003434	Description: No default description found Best orthologue: PTA00083246, transcription factor, putative	Score = 124 bits (311), Expect = 8e-30, Method: Compositional matrix adjust. Identities = 77/159 (48%), Positives = 99/159 (62%), Gaps = 16/159 (10%)	Score = 105 bits (263), Expect = 1e-23, Method: Compositional matrix adjust. Identities = 61/147 (41%), Positives = 88/147 (60%), Gaps = 12/147 (8%)	Score = 88.2 bits (217), Expect = 1e-17, Method: Compositional matrix adjust. Identities = 41/66 (62%), Positives = 50/66 (76%), Gaps = 1/66 (2%)	MA_10298868g0010	Confidence: Medium BlastGO: B3 domain-containing Os07g0679700-like isoform X1 Arabidopsis match: AT2G30470, VAL1	Score = 124.405 bits (311), Expect = 9.12806e-31 Identities = 77/159 (48%), Positives = 99/159 (62%), Gaps = 16/159 (10%)	Score = 115.546 bits (288), Expect = 2.43125e-28 Identities = 67/181 (37%), Positives = 96/181 (53%), Gaps = 22/181 (12%)	Score = 71.2478 bits (173), Expect = 1.51255e-13 Identities = 41/66 (62%), Positives = 50/66 (75%), Gaps = 1/66 (1%)
	76	PAB00012362	Description: No default description found Best orthologue: PTA00083246, transcription factor, putative	Score = 80.9 bits (198), Expect = 2e-17, Method: Compositional matrix adjust. Identities = 33/62 (53%), Positives = 44/62 (71%), Gaps = 0/62 (0%)	Score = 85.5 bits (210), Expect = 4e-19, Method: Compositional matrix adjust. Identities = 38/63 (60%), Positives = 48/63 (76%), Gaps = 1/63 (2%)	Score = 66.2 bits (160), Expect = 2e-12, Method: Composition-based stats. Identities = 29/62 (47%), Positives = 35/62 (56%), Gaps = 0/62 (0%)	MA_10432909g0010	Confidence: Low BlastGO: B3 domain-containing transcription repressor VAL2-like isoform X1 Arabidopsis match: AT4G32010, VAL2	Score = 80.8777 bits (198), Expect = 1.69631e-18 Identities = 33/62 (53%), Positives = 44/62 (70%)	Score = 85.5001 bits (210), Expect = 3.67999e-20 Identities = 38/63 (60%), Positives = 48/63 (76%), Gaps = 1/63 (1%)	Score = 60.8474 bits (146), Expect = 1.16925e-12 Identities = 29/62 (46%), Positives = 35/62 (56%)
	369	PAB00012363	Description: No default description found Best orthologue: PTA00083246, transcription factor, putative	Score = 216 bits (549), Expect = 5e-62, Method: Compositional matrix adjust. Identities = 111/188 (59%), Positives = 133/188 (71%), Gaps = 12/188 (6%)	Score = 225 bits (573), Expect = 2e-65, Method: Compositional matrix adjust. Identities = 108/157 (69%), Positives = 125/157 (80%), Gaps = 5/157 (3%)	Score = 141 bits (355), Expect = 2e-35, Method: Compositional matrix adjust. Identities = 68/121 (56%), Positives = 91/121 (75%), Gaps = 4/121 (3%)	MA_10432909g0020	Confidence: Medium BlastGO: B3 domain-containing Os07g0679700-like isoform X1 Arabidopsis match: AT4G32010, VAL2	Score = 215.698 bits (548), Expect = 6.9826e-63 Identities = 111/188 (59%), Positives = 133/188 (70%), Gaps = 12/188 (6%)	Score = 225.328 bits (573), Expect = 1.97143e-66 Identities = 109/164 (66%), Positives = 127/164 (77%), Gaps = 5/164 (3%)	Score = 140.584 bits (353), Expect = 2.91002e-36 Identities = 68/121 (56%), Positives = 91/121 (75%), Gaps = 4/121 (3%)
	372	PAB00014063	Description: No default description found Best orthologue: PTA00083246, transcription factor, putative	Score = 346 bits (887), Expect = 3e-111, Method: Compositional matrix adjust. Identities = 187/315 (59%), Positives = 224/315 (71%), Gaps = 29/315 (9%)	Score = 360 bits (923), Expect = 1e-116, Method: Compositional matrix adjust. Identities = 194/343 (57%), Positives = 233/343 (68%), Gaps = 42/343 (12%)	Score = 183 bits (464), Expect = 2e-50, Method: Compositional matrix adjust. Identities = 85/147 (58%), Positives = 115/147 (78%), Gaps = 4/147 (3%)	MA_10434655g0010	Confidence: Medium BlastGO: B3 domain-containing transcription repressor VAL2 isoform X1 Arabidopsis match: AT4G32010, VAL2	Score = 328.176 bits (840), Expect = 3.06655e-105 Identities = 202/374 (54%), Positives = 249/374 (66%), Gaps = 37/374 (9%)	Score = 359.762 bits (922), Expect = 1.67236e-117 Identities = 194/343 (56%), Positives = 232/343 (67%), Gaps = 42/343 (12%)	Score = 182.57 bits (462), Expect = 3.50618e-51 Identities = 85/147 (57%), Positives = 115/147 (78%), Gaps = 4/147 (2%)
	341	PAB00020022	Description: No default description found Best orthologue: PTA00011309, PREDICTED: B3 domain-containing protein Os07g0679700-like	Score = 164 bits (414), Expect = 2e-43, Method: Compositional matrix adjust. Identities = 95/185 (51%), Positives = 118/185 (64%), Gaps = 17/185 (9%)	Score = 157 bits (398), Expect = 2e-41, Method: Compositional matrix adjust. Identities = 97/269 (36%), Positives = 137/269 (51%), Gaps = 61/269 (23%)	Score = 90.1 bits (222), Expect = 3e-18, Method: Compositional matrix adjust. Identities = 64/181 (35%), Positives = 87/181 (48%), Gaps = 48/181 (27%)	MA_119006g0010	Confidence: High BlastGO: B3 domain-containing transcription repressor VAL2-like isoform X2 Arabidopsis match: AT2G30470, VAL1	Score = 164.081 bits (414), Expect = 1.60371e-44 Identities = 95/185 (51%), Positives = 118/185 (63%), Gaps = 17/185 (9%)	Score = 152.14 bits (383), Expect = 2.22535e-40 Identities = 97/269 (36%), Positives = 137/269 (50%), Gaps = 61/269 (22%)	Score = 72.0182 bits (175), Expect = 2.82109e-13 Identities = 43/85 (50%), Positives = 60/85 (70%), Gaps = 5/85 (5%)
	272	PAB00063974	Description: No default description found Best orthologue: PTA00083246, transcription factor, putative	Score = 104 bits (259), Expect = 1e-23, Method: Compositional matrix adjust. Identities = 62/179 (35%), Positives = 86/179 (48%), Gaps = 9/179 (5%)	Score = 115 bits (288), Expect = 3e-27, Method: Compositional matrix adjust. Identities = 67/181 (37%), Positives = 96/181 (53%), Gaps = 22/181 (12%)	Score = 109 bits (272), Expect = 3e-25, Method: Compositional matrix adjust. Identities = 57/119 (48%), Positives = 68/119 (57%), Gaps = 3/119 (3%)	MA_95218g0010	Confidence: Medium BlastGO: B3 domain-containing transcription repressor VAL2-like isoform X1 Arabidopsis match: AT4G32010, VAL2	Score = 104.76 bits (260), Expect = 1.14725e-24 Identities = 62/179 (34%), Positives = 86/179 (48%), Gaps = 9/179 (5%)	Score = 115.546 bits (288), Expect = 2.43125e-28 Identities = 67/181 (37%), Positives = 96/181 (53%), Gaps = 22/181 (12%)	Score = 108.227 bits (269), Expect = 5.8137e-26 Identities = 52/95 (54%), Positives = 60/95 (63%), Gaps = 1/95 (1%)
Picea glauca	160	PGL00002115	Description: No default description found Best orthologue: PTA00011309, PREDICTED: B3 domain-containing protein Os07g0679700-like	Score = 172 bits (437), Expect = 7e-49, Method: Compositional matrix adjust. Identities = 89/154 (58%), Positives = 106/154 (69%), Gaps = 5/154 (3%)	Score = 154 bits (388), Expect = 3e-42, Method: Compositional matrix adjust. Identities = 75/151 (50%), Positives = 98/151 (65%), Gaps = 4/151 (3%)	Score = 89.0 bits (219), Expect = 2e-19, Method: Compositional matrix adjust. Identities = 40/67 (60%), Positives = 51/67 (76%), Gaps = 0/67 (0%)
Pinus taeda	336	PTA00011309	Description: PREDICTED: B3 domain-containing protein Os07g0679700-like Best orthologue: NA	Score = 192 bits (487), Expect = 1e-53, Method: Compositional matrix adjust. Identities = 96/188 (51%), Positives = 128/188 (68%), Gaps = 5/188 (3%)	Score = 186 bits (472), Expect = 1e-51, Method: Compositional matrix adjust. Identities = 106/278 (38%), Positives = 146/278 (53%), Gaps = 61/278 (22%)	Score = 84.3 bits (207), Expect = 3e-16, Method: Compositional matrix adjust. Identities = 36/58 (62%), Positives = 47/58 (81%), Gaps = 0/58 (0%)
	985	PTA00083246	Description: transcription factor, putative Best orthologue: NA	Score = 383 bits (984), Expect = 3e-118, Method: Compositional matrix adjust. Identities = 236/541 (44%), Positives = 313/541 (58%), Gaps = 71/541 (13%)	Score = 390 bits (1002), Expect = 6e-121, Method: Compositional matrix adjust. Identities = 230/521 (44%), Positives = 307/521 (59%), Gaps = 90/521 (17%)	Score = 266 bits (681), Expect = 5e-76, Method: Compositional matrix adjust. Identities = 173/442 (39%), Positives = 233/442 (53%), Gaps = 116/442 (26%)
Pinus sylvestris	986	PSY00003807	Description: No default description found Best orthologue: PTA00083246, transcription factor, putative	Score = 394 bits (1013), Expect = 2e-122, Method: Compositional matrix adjust. Identities = 243/544 (45%), Positives = 317/544 (58%), Gaps = 76/544 (14%)	Score = 405 bits (1042), Expect = 7e-127, Method: Compositional matrix adjust. Identities = 229/516 (44%), Positives = 304/516 (59%), Gaps = 79/516 (15%)	Score = 274 bits (700), Expect = 1e-78, Method: Compositional matrix adjust. Identities = 174/443 (39%), Positives = 234/443 (53%), Gaps = 117/443 (26%)
	975	PSY00004147	Description: No default description found Best orthologue: PTA00011309, PREDICTED: B3 domain-containing protein Os07g0679700-like	Score = 505 bits (1300), Expect = 8e-165, Method: Compositional matrix adjust. Identities = 281/541 (52%), Positives = 360/541 (67%), Gaps = 43/541 (8%)	Score = 504 bits (1298), Expect = 1e-164, Method: Compositional matrix adjust. Identities = 285/602 (47%), Positives = 368/602 (61%), Gaps = 78/602 (13%)	Score = 210 bits (535), Expect = 3e-56, Method: Compositional matrix adjust. Identities = 125/257 (49%), Positives = 168/257 (65%), Gaps = 19/257 (7%)
	1025	PSY00015379	Description: No default description found Best orthologue: PTA00083246, transcription factor, putative	Score = 534 bits (1376), Expect = 2e-175, Method: Compositional matrix adjust. Identities = 305/563 (54%), Positives = 375/563 (67%), Gaps = 51/563 (9%)	Score = 545 bits (1404), Expect = 7e-180, Method: Compositional matrix adjust. Identities = 319/709 (45%), Positives = 413/709 (58%), Gaps = 127/709 (18%)	Score = 187 bits (476), Expect = 2e-48, Method: Compositional matrix adjust. Identities = 119/295 (40%), Positives = 171/295 (58%), Gaps = 28/295 (9%)
Pinus pinaster	297	PPI00022622	Description: No default description found Best orthologue: PTA00083246, transcription factor, putative	Score = 183 bits (464), Expect = 6e-51, Method: Compositional matrix adjust. Identities = 123/335 (37%), Positives = 174/335 (52%), Gaps = 63/335 (19%)	Score = 185 bits (469), Expect = 1e-51, Method: Compositional matrix adjust. Identities = 118/338 (35%), Positives = 174/338 (51%), Gaps = 86/338 (25%)	Score = 110 bits (275), Expect = 2e-25, Method: Compositional matrix adjust. Identities = 89/296 (30%), Positives = 121/296 (41%), Gaps = 101/296 (34%)
	143	PPI00034466	Description: No default description found Best orthologue: PTA00083246, transcription factor, putative	Score = 103 bits (258), Expect = 9e-25, Method: Composition-based stats. Identities = 43/74 (58%), Positives = 50/74 (68%), Gaps = 0/74 (0%)	Score = 114 bits (285), Expect = 2e-28, Method: Compositional matrix adjust. Identities = 50/89 (56%), Positives = 64/89 (72%), Gaps = 4/89 (4%)	Score = 107 bits (267), Expect = 5e-26, Method: Composition-based stats. Identities = 43/73 (59%), Positives = 53/73 (73%), Gaps = 0/73 (0%)
	1025	PPI00036195	Description: No default description found Best orthologue: PTA00083246, transcription factor, putative	Score = 535 bits (1377), Expect = 1e-175, Method: Compositional matrix adjust. Identities = 317/623 (51%), Positives = 395/623 (63%), Gaps = 55/623 (9%)	Score = 544 bits (1402), Expect = 1e-179, Method: Compositional matrix adjust. Identities = 320/711 (45%), Positives = 414/711 (58%), Gaps = 127/711 (18%)	Score = 190 bits (483), Expect = 2e-49, Method: Compositional matrix adjust. Identities = 118/293 (40%), Positives = 166/293 (57%), Gaps = 24/293 (8%)
	459	PPI00064671	Description: No default description found Best orthologue: PTA00083246, transcription factor, putative	Score = 180 bits (457), Expect = 3e-48, Method: Compositional matrix adjust. Identities = 121/311 (39%), Positives = 167/311 (54%), Gaps = 52/311 (17%)	Score = 172 bits (435), Expect = 3e-45, Method: Compositional matrix adjust. Identities = 98/274 (36%), Positives = 143/274 (52%), Gaps = 42/274 (15%)	Score = 119 bits (299), Expect = 2e-27, Method: Compositional matrix adjust. Identities = 79/224 (35%), Positives = 112/224 (50%), Gaps = 54/224 (24%)
	599	PPI00069961	Description: No default description found Best orthologue: PTA00011309, PREDICTED: B3 domain-containing protein Os07g0679700-like	Score = 479 bits (1233), Expect = 1e-159, Method: Compositional matrix adjust. Identities = 256/469 (55%), Positives = 323/469 (69%), Gaps = 31/469 (7%)	Score = 472 bits (1215), Expect = 5e-157, Method: Compositional matrix adjust. Identities = 272/573 (47%), Positives = 349/573 (61%), Gaps = 79/573 (14%)	Score = 207 bits (527), Expect = 5e-57, Method: Compositional matrix adjust. Identities = 123/253 (49%), Positives = 166/253 (66%), Gaps = 19/253 (8%)
	134	PPI00075707	Description: No default description found Best orthologue: PTA00083246, transcription factor, putative	Score = 104 bits (259), Expect = 5e-25, Method: Compositional matrix adjust. Identities = 53/103 (51%), Positives = 68/103 (66%), Gaps = 5/103 (5%)	Score = 104 bits (259), Expect = 5e-25, Method: Compositional matrix adjust. Identities = 56/102 (55%), Positives = 69/102 (68%), Gaps = 5/102 (5%)	Score = 57.8 bits (138), Expect = 9e-09, Method: Compositional matrix adjust. Identities = 31/72 (43%), Positives = 45/72 (63%), Gaps = 4/72 (6%)
Pseudotsuga menziesii	1025	PME00016374	Description: No default description found Best orthologue: No best ortholog(s) found	Score = 528 bits (1361), Expect = 3e-173, Method: Compositional matrix adjust. Identities = 299/564 (53%), Positives = 366/564 (65%), Gaps = 47/564 (8%)	Score = 540 bits (1392), Expect = 6e-178, Method: Compositional matrix adjust. Identities = 320/709 (45%), Positives = 408/709 (58%), Gaps = 127/709 (18%)	Score = 186 bits (472), Expect = 5e-48, Method: Compositional matrix adjust. Identities = 88/150 (59%), Positives = 115/150 (77%), Gaps = 4/150 (3%)
	967	PME00096097	Description: No default description found Best orthologue: No best ortholog(s) found	Score = 501 bits (1290), Expect = 2e-163, Method: Compositional matrix adjust. Identities = 268/493 (54%), Positives = 334/493 (68%), Gaps = 35/493 (7%)	Score = 505 bits (1301), Expect = 4e-165, Method: Compositional matrix adjust. Identities = 286/615 (47%), Positives = 372/615 (60%), Gaps = 78/615 (13%)	Score = 204 bits (519), Expect = 3e-54, Method: Compositional matrix adjust. Identities = 123/254 (48%), Positives = 166/254 (65%), Gaps = 19/254 (7%)
	949	PME00096100	Description: No default description found Best orthologue: No best ortholog(s) found	Score = 439 bits (1128), Expect = 1e-139, Method: Compositional matrix adjust. Identities = 268/548 (49%), Positives = 334/548 (61%), Gaps = 82/548 (15%)	Score = 420 bits (1080), Expect = 1e-132, Method: Compositional matrix adjust. Identities = 237/476 (50%), Positives = 302/476 (63%), Gaps = 62/476 (13%)	Score = 263 bits (671), Expect = 1e-74, Method: Compositional matrix adjust. Identities = 187/482 (39%), Positives = 253/482 (52%), Gaps = 121/482 (25%)
	1000	PME00096104	Description: No default description found Best orthologue: No best ortholog(s) found	Score = 496 bits (1277), Expect = 4e-161, Method: Compositional matrix adjust. Identities = 270/506 (53%), Positives = 339/506 (67%), Gaps = 28/506 (6%)	Score = 501 bits (1291), Expect = 3e-163, Method: Compositional matrix adjust. Identities = 290/645 (45%), Positives = 375/645 (58%), Gaps = 105/645 (16%)	Score = 189 bits (479), Expect = 6e-49, Method: Compositional matrix adjust. Identities = 124/287 (43%), Positives = 166/287 (58%), Gaps = 52/287 (18%)
